# Supplementary material for: Highly Sensitive Fluorescent Detection of Acetylcholine Based on the Enhanced Peroxidase-Like Activity of Histidine Coated Magnetic Nanoparticles
Source: Nanomaterials (Basel). 2021 May 1;11(5):1207. doi: 10.3390/nano11051207 (PMC8147487; doi:10.3390/nano11051207)
Supplement: Supplementary file 1 [file nanomaterials-11-01207-s001.zip]

Archive with 1 entries (1 files):
- nanomaterials-1188677-supplementary.pdf
